# Supplementary material for: Comparative transcriptome analysis reveals novel insights into transcriptional responses to phosphorus starvation in oil palm (Elaeis guineensis) root
Source: BMC Genom Data. 2021 Feb 5;22:6. doi: 10.1186/s12863-021-00962-7 (PMC7863428; doi:10.1186/s12863-021-00962-7)
Supplement: Supplementary file 3 — Additional file 3: Table S2. Summary of MapMan analysis associated with the phosphate deficiency DEGs in this study. [file 12863_2021_962_MOESM3_ESM.xlsx]

## Sheet: Sheet1
Table S2. Summary of MapMan analysis associated with the Pi-deficiency responsive DEGs in this study.
Treatment group	BinCode	BinName	DEG accession no.	Description from MapMan tool	Log2 fold change
T1 vs C1	3.1.2.7	Carbohydrate metabolism.sucrose metabolism.biosynthesis.sucrose-phosphate synthase	105036668	sucrosse-phosphate synthase	4.625
	21.3.5.1.3	Cell wall organisation.pectin.modification and degradation.polygalacturonase activities.polygalacturonase (PGX1)	105056265	polygalacturonase (PGX1)	-3.469
	7.12.6.6.1	Coenzyme metabolism.tetrapyrrol biosynthesis.chlorophyll metabolism.chlorophyll(ide) interconversions.chlorophyllide a oxygenase	105051924	chlorophyllide a oxygenase	-2.663
	1.1.1.6.2.1	Photosynthesis.photophosphorylation.photosystem II.LHC-related protein groups.three-helix LHC-related protein group.protein (ELIP)	105046587	ELIP LHC-related protein	-6.096
	1.1.4.2.5	Photosynthesis.photophosphorylation.photosystem I.PS-I complex.component PsaE	105053650	component PsaE of PS-I complex	2.02
T2 vs C2	10.3.1.5	Redox homeostasis.low-molecular-weight scavengers.ascorbate biosynthesis.GDP-L-galactose phosphorylase (VTC2/5)	105036432	GDP-L-galactose phosphorylase (VTC2/5)	-1.7746
	10.3.3.2.1	Redox homeostasis.low-molecular-weight scavengers.glutathione metabolism.glutathione degradation.gamma-glutamyl cyclotransferase	105039351	gamma-glutamyl cyclotransferase	-5.0701
	10.3.3.2.1	Redox homeostasis.low-molecular-weight scavengers.glutathione metabolism.glutathione degradation.gamma-glutamyl cyclotransferase	105050450	gamma-glutamyl cyclotransferase	-3.2567
	10.4.1.1	Redox homeostasis.hydrogen peroxide removal.ascorbate-glutathione cycle.ascorbate peroxidase (APX)	105038429	ascorbate peroxidase (APX)	-1.3732
	10.4.3.1	Redox homeostasis.hydrogen peroxide removal.peroxiredoxin activities.1-Cys peroxiredoxin (1-CysPrx)	105055094	1-Cys peroxiredoxin (1-CysPrx)	-2.9213
	10.6.3	Redox homeostasis.cytosol/mitochondrion/nucleus redox homeostasis.nucleoredoxin	105056708	nucleoredoxin	1.8471
	1.1.1.2.2.2.2	Photosynthesis.photophosphorylation.photosystem II.PS-II complex.oxygen-evolving center (OEC) extrinsic proteins.Viridiplantae-specific components.component OEC16/PsbQ	105046935	component PsbQ of PS-II oxygen-evolving center	1.86
	1.1.1.3.15	Photosynthesis.photophosphorylation.photosystem II.assembly and maintenance.assembly factor (RBD1)	105035473	RBD1 protein involved in PS-II assembly	2.4341
	1.1.4.1.6	Photosynthesis.photophosphorylation.photosystem I.LHC-I complex.component LHCa6	105053065	component LHCa6 of LHC-I complex	-1.6496
	1.1.4.2.5	Photosynthesis.photophosphorylation.photosystem I.PS-I complex.component PsaE	105053650	component PsaE of PS-I complex	2.4409
	1.1.5.1	Photosynthesis.photophosphorylation.linear electron flow.ferredoxin electron carrier	105056846	ferredoxin electron carrier	-1.732
	1.2.1.2.2	Photosynthesis.calvin cycle.ribulose-1,5-bisphosphat carboxylase/oxygenase (RuBisCo) activity.RuBisCo assembly.auxiliary co-chaperone (CPN20)	105058602	CPN20 auxiliary co-chaperone involved in RuBisCo assembly	4.8605
	25.2.1.1	Nutrient uptake.sulfur assimilation.sulfate assimilation.ATP sulfurylase	105044163	ATP sulfurylase	-1.8835
	25.2.1.1	Nutrient uptake.sulfur assimilation.sulfate assimilation.ATP sulfurylase	105053406	ATP sulfurylase	-2.4956
	25.2.1.3	Nutrient uptake.sulfur assimilation.sulfate assimilation.(P)APS reductase	105050935	(P)APS reductase	-2.6372
	25.2.1.3	Nutrient uptake.sulfur assimilation.sulfate assimilation.(P)APS reductase	105036141	(P)APS reductase	-1.978
	25.1.3.1	Nutrient uptake.nitrogen assimilation.nitrate uptake system.nitrate transporter (NRT2)	105033813	nitrate transporter (NRT2)	-2.8432
	25.1.5.1.1	Nutrient uptake.nitrogen assimilation.ammonium assimilation.glutamine synthetase activities.cytosolic glutamine synthetase (GLN1)	105048492	cytosolic glutamine synthetase (GLN1)	-2.6624
	25.1.5.1.1	Nutrient uptake.nitrogen assimilation.ammonium assimilation.glutamine synthetase activities.cytosolic glutamine synthetase (GLN1)	105035493	cytosolic glutamine synthetase (GLN1)	-1.6176
	25.4.1.5	Nutrient uptake.iron uptake.regulation.iron uptake regulator (FIT)	105051179	iron uptake transcription factor FIT	-5.1882
	25.4.3.1.1	Nutrient uptake.iron uptake.chelation-based strategy uptake.phytosiderophore biosynthesis.nicotianamine synthase	105045032	nicotianamine synthase	-1.8736
	25.3.1.3	Nutrient uptake.phosphorus assimilation.phosphate signalling.regulatory protein (SPX)	105047822	phosphate signalling regulatory protein (SPX)	1.8782
	25.3.1.3	Nutrient uptake.phosphorus assimilation.phosphate signalling.regulatory protein (SPX)	105058610	phosphate signalling regulatory protein (SPX)	2.0391
	6.2.3.1	Nucleotide metabolism.pyrimidines.phosphotransfers.uridylate kinase	105041851	uridylate kinase	-1.5947
	7.12.6.6.1	Coenzyme metabolism.tetrapyrrol biosynthesis.chlorophyll metabolism.chlorophyll(ide) interconversions.chlorophyllide a oxygenase	105051924	chlorophyllide a oxygenase	-1.9409
	3.1.4.1.2	Carbohydrate metabolism.sucrose metabolism.degradation.invertase activities.acid beta-fructofuranosidase (VIN)	105043595	acid beta-fructofuranosidase (VIN)	-1.6831
	3.9.1.2	Carbohydrate metabolism.oxidative pentose phosphate pathway.oxidative phase.6-phosphogluconolactonase	105058106	6-phosphogluconolactonase	1.9404
	3.11.1.1	Carbohydrate metabolism.fermentation.alcoholic fermentation.pyruvate decarboxylase	105045855	pyruvate decarboxylase	-2.3636
	3.5.2	Carbohydrate metabolism.sorbitol metabolism.sorbitol dehydrogenase	105059340	sorbitol dehydrogenase	2.2874
	3.3.2	Carbohydrate metabolism.trehalose metabolism.trehalose-6-phosphate phosphatase	105054029	trehalose-6-phosphate phosphatase	-1.7734
	2.1.2.3	Cellular respiration.glycolysis.methylglyoxal degradation.glutathione-independent glyoxalase (GLY-III)	105058906	glutathione-independent glyoxalase (GLY-III)	-1.5908
	2.1.2.3	Cellular respiration.glycolysis.methylglyoxal degradation.glutathione-independent glyoxalase (GLY-III)	105035496	glutathione-independent glyoxalase (GLY-III)	2.1561
	2.4.2.1.2	Cellular respiration.oxidative phosphorylation.alternative NAD(P)H dehydrogenase activities.type-II NAD(P)H dehydrogenase activities.NAD(P)H dehydrogenase (NDB)	105052693	NAD(P)H dehydrogenase (NDB)	-1.7385
	2.3.5.1	Cellular respiration.tricarboxylic acid cycle.succinyl-CoA ligase heterodimer.subunit alpha	105046449	subunit alpha of succinyl-CoA ligase heterodimer	-1.5358
	2.4.4.1	Cellular respiration.oxidative phosphorylation.cytochrome c.cytochrome c protein	105036392	cytochrome c protein	-1.5604
	21.3.3.1.2.1	Cell wall organisation.pectin.rhamnogalacturonan II.biosynthesis.2-keto-3-deoxymanno-octulosonic acid (KDO) biosynthesis.D-arabinose-5-phosphate isomerase	105033627	D-arabinose-5-phosphate isomerase	-2.4196
	5.2.4.1	Lipid metabolism.glycerolipid biosynthesis.phosphatidylcholine.phospho-base N-methyltransferase	105044829	phospho-base N-methyltransferase	-1.6579
	5.4.3	Lipid metabolism.sphingolipid biosynthesis.sphingobase hydroxylase	105039671	sphingobase hydroxylase	-2.5476
	5.4.11	Lipid metabolism.sphingolipid biosynthesis.ceramide glucosyltransferase	105052992	ceramide glucosyltransferase	-1.9812
	5.8.2.1.1.1	Lipid metabolism.lipid trafficking.endoplasmic reticulum-plastid lipid transfer.phospholipid transverse translocation.ALA-ALIS flippase complex.active component ALA	105044917	active component ALA of ALA-ALIS flippase complex	-2.1071
	5.1.1.1	Lipid metabolism.fatty acid biosynthesis.citrate shuttle.mitochondrial dicarboxylate transporter	105048115	mitochondrial dicarboxylate transporter	-1.6448
	5.1.1.4	Lipid metabolism.fatty acid biosynthesis.citrate shuttle.cytosolic NADP-dependent malic enzyme	105040530	cytosolic NADP-dependent malic enzyme	-1.8959
	5.7.2.1.1	Lipid metabolism.lipid degradation.phospholipase activities.phospholipase A1 activities.phospholipase A1 (PC-PLA1)	105058891	phospholipase A1 (PC-PLA1)	-2.2781
	5.7.2.2.3	Lipid metabolism.lipid degradation.phospholipase activities.phospholipase A2 activities.phospholipase A2 (pPLA2-II)	105048672	phospholipase A2 (pPLA2-II)	-2.4837
	5.7.2.3.1	Lipid metabolism.lipid degradation.phospholipase activities.phospholipase C activities.phospholipase C (nPLC)	105035830	phospholipase C (nPLC)	1.725
	5.7.3.2.3	Lipid metabolism.lipid degradation.fatty acid degradation.core beta-oxidation.3-ketoacyl-CoA thiolase (KAT)	105043155	3-ketoacyl-CoA thiolase (KAT)	-1.7456
	5.7.3.6.1	Lipid metabolism.lipid degradation.fatty acid degradation.glyoxylate cycle.citrate synthase	105040575	citrate synthase	2.4465
	9.1.2.3	Secondary metabolism.terpenoids.methylerythritol phosphate (MEP) pathway.1-deoxy-D-xylulose 5-phosphate reductase (DXR)	105036717	1-deoxy-D-xylulose 5-phosphate reductase (DXR)	1.7774
	4.1.1.1.4.1.1	Amino acid metabolism.biosynthesis.glutamate family.glutamate-derived amino acids.proline.main pathway.pyrroline-5-carboxylate synthetase	105052168	pyrroline-5-carboxylate synthetase	-1.5106
	4.1.2.1.1	Amino acid metabolism.biosynthesis.aspartate family.asparagine.glutamine-dependent asparagine synthetase	105034084	glutamine-dependent asparagine synthetase	-3.7249
	4.1.2.1.2	Amino acid metabolism.biosynthesis.aspartate family.asparagine.L-asparaginase	105052929	L-asparaginase	-2.0945
	4.1.2.2.6.3.1	Amino acid metabolism.biosynthesis.aspartate family.aspartate-derived amino acids.methionine.S-methylmethionine cycle.homocysteine S-methyltransferase	105057316	homocysteine S-methyltransferase	1.7565
	4.1.2.2.6.3.1	Amino acid metabolism.biosynthesis.aspartate family.aspartate-derived amino acids.methionine.S-methylmethionine cycle.homocysteine S-methyltransferase	105048506	homocysteine S-methyltransferase	-2.206
	4.1.5.2.1	Amino acid metabolism.biosynthesis.shikimate family.phenylalanine and tyrosine.chorismate mutase	105060182	chorismate mutase	-3.0052
