# Supplementary material for: Comparative transcriptome analysis reveals novel insights into transcriptional responses to phosphorus starvation in oil palm (Elaeis guineensis) root
Source: BMC Genom Data. 2021 Feb 5;22:6. doi: 10.1186/s12863-021-00962-7 (PMC7863428; doi:10.1186/s12863-021-00962-7)
Supplement: Supplementary file 4 — Additional file 4: Table S3. List of primers used for quantitative gene expression analysis in oil palm seedlings. [file 12863_2021_962_MOESM4_ESM.xlsx]

## Sheet: Sheet1
Amplicon ID	Primer set (5’-3’)	Annealing Tm (°C)	Amplicon length (bp)	Amplicon Tm (°C)	PCR efficiency (%)
β-actin	CAAGTCATGTAGGGTTGC	58	121	74	87
	ACTAGGCTGGCAAAGTTCAT
GRAS	CGGAAGAGTCACATCAATCG	58	103	74	97
	GGAGCAAGAAGCCAACAC
NADH5	GCTCCCCTTTATTTGAATACCC	58	180	75	92
	AATAGTTAGAGATGCCGCAAGC
PHL7	ACAGCCCAAAGAGAGAGCAA	58	231	78	89
	CCTAAATCCAACCCCTGATG
SPX5	CAATTACACAGGCCCCAA	58	197	77	90
	TCTCGCATTCCTTGACCAGT
SPX1	ATTGCCACCGTTGCAGAGTA	58	111	76	87
	CAAATGATCCATGCCCGCAC
SCL15	ATCCCACTTCCCCACTAACC	58	231	85	99
	GGGGAGAGGTCGTCTTTTTC
LPR1	ACCGCTTCCGTATCATCAAC	58	292	82	94
	GCTCCCTTTGGCAGTATCAC
PHR1	GCGAGGTTTCAAGGAGCAAA	58	165	73	89
	ACTGCAAAACTGTTTCGCCT
PHR2	AGAGAGAGGAAAGATCAGCTGA	58	184	75	85
	AAAGCTGTTGGGAATCTGGC
SPX-MFS	GGGAATAGGGGCTGTTGTAG	60	277	76	90
	TGCCAAGTTCAGGAGAAGAG
AP2/ERF	TGGAGTTCTTCCGCAGTGAC	60	115	83	91
	GTCTCCCGGAACTTGGTACG
NIP6_1	CATGTTTGTCACCACGGCAG	60	274	82	89
	CATAGTTGGGGTGCCATCGT
